# Supplementary material for: Spatial and Temporal Trends in the Invasion Dynamics of the Ring-Necked Parakeet (Psittacula krameri) in the Urban Complex of Thessaloniki, Greece
Source: Animals (Basel). 2026 Jan 12;16(2):224. doi: 10.3390/ani16020224 (PMC12837961; doi:10.3390/ani16020224)
Supplement: Supplementary file 1 [file animals-16-00224-s001.zip]

Archive with 1 entries (1 files):
- animals-4062777-supplementary.pdf
